# Supplementary material for: Structural decomposition of decadal climate prediction errors: A Bayesian approach
Source: Sci Rep. 2017 Oct 9;7:12862. doi: 10.1038/s41598-017-13144-2 (PMC5634475; doi:10.1038/s41598-017-13144-2)
Supplement: Supplementary file 2 — Dataset 1 [file 41598_2017_13144_MOESM2_ESM.xls]

## Sheet: DATA
% empirical hindcast errors in monthly mean spatially-averaged SST in the Angola-Benguela front region used in Zanchettin et al., Sc. Rep., and plotted in Figure 1 % columns are different hindcasts corresponding to the "r1" realization for each initialization year between 1960 and 2000 % rows are different hindcast times t=1,...,120
1.2435	1.12558	1.06815	1.13171	0.50824	0.567841	0.544281	0.827728	0.759796	0.625549	0.713348	0.768433	0.606079	0.503967	1.00525	1.0513	0.542755	0.778931	0.158752	0.914307	0.733459	0.929535	0.567627	0.609009	1.09738	0.883209	0.867798	0.926483	0.850372	0.645233	0.96167	0.35965	0.659027	1.37018	0.990875	0.990723	1.16989	0.864777	0.914795	0.720001	0.53717
2.73242	2.10721	2.03824	2.54047	1.71143	2.03976	1.54984	1.58386	1.88574	1.68631	1.7283	1.76614	1.63394	1.9263	2.52985	2.36938	1.89236	1.87903	1.39853	2.03436	1.94153	2.07614	1.44272	0.86972	2.15219	1.44156	1.98398	1.46088	1.57425	2.03787	2.12448	1.53998	1.8877	3.00159	1.74246	1.48877	2.81812	1.91147	1.7272	1.94244	0.819214
3.42352	2.44995	1.66049	3.18808	1.79428	2.64819	2.25226	2.66617	2.29208	2.06989	1.31439	2.724	1.79568	2.2131	2.5654	2.08524	1.80093	2.67896	2.24438	2.41138	2.57733	2.49002	2.60721	0.947662	2.6622	1.54395	2.42654	2.11951	1.44876	2.00284	2.39792	2.76593	2.41815	3.22424	1.65726	1.83163	3.31885	3.29831	1.99509	2.72717	1.61615
3.68549	3.01843	1.58188	3.34662	2.24646	1.54831	3.00235	2.69638	2.39804	3.03476	1.95914	3.31522	2.67776	2.48105	2.63141	2.34583	2.42145	4.59119	2.87045	2.6666	2.46643	3.46271	4.18335	2.13272	3.97781	2.03482	2.90616	3.05087	1.76196	3.20676	3.45718	3.9328	2.85919	4.29355	1.6669	1.51392	3.82346	2.82407	1.31702	2.10641	2.0043
3.49478	2.68753	1.20242	3.88989	2.8212	1.81158	3.18942	2.34363	2.41852	3.70966	1.63965	4.14487	3.09515	2.77872	4.10297	3.16544	3.37408	4.66	3.42416	3.34287	2.7973	5.44113	5.34723	1.61176	4.22812	2.11511	3.66772	3.1348	2.53204	3.72617	2.49097	3.73831	3.3956	4.74228	4.16888	1.4223	4.00906	2.37152	1.8465	2.62195	1.95065
4.78003	3.72125	1.11575	4.69226	3.66449	1.31696	5.00272	3.23038	4.31229	4.10751	2.71405	5.00739	4.37985	3.6113	3.90091	4.21976	3.52216	4.41681	3.92444	4.78452	3.47937	5.07565	5.42816	2.55231	4.74121	3.7594	3.36563	4.04434	3.21426	4.32324	3.93942	2.61481	3.84344	5.40845	3.91324	2.47342	4.06464	1.91965	2.57172	3.97598	2.14288
6.1228	3.16553	1.54327	4.6687	4.1532	1.89441	4.98477	3.51572	4.45175	3.14981	4.24692	4.69595	4.27625	4.19012	4.54355	4.30331	3.16318	3.01718	4.68848	4.89746	4.09351	5.27197	4.07846	3.74689	5.20706	4.42917	2.49683	4.1485	4.48285	4.21207	4.45023	2.59213	3.17715	4.64075	3.63593	3.18109	4.37454	2.37546	1.68741	4.14713	2.79907
5.22708	3.04956	1.30289	4.12546	3.38892	1.37656	4.25656	3.29346	3.30814	2.31824	3.51239	4.21652	3.42944	4.00732	3.57574	3.93518	2.54913	2.7229	4.61377	3.80005	4.41568	4.51868	3.22427	3.72995	4.00754	3.96686	2.16644	3.88388	2.63901	3.55194	3.26868	2.51511	2.89438	3.11154	3.65906	3.50177	3.62942	2.26648	0.932281	3.05582	3.58127
4.71027	2.99335	1.61627	3.13879	2.00186	2.06528	3.5593	1.96005	2.88248	1.55466	1.94897	2.24268	1.20566	4.76291	2.69791	3.77856	2.00891	2.60858	4.233	2.84753	4.16483	3.45761	3.05508	3.44873	3.24716	2.76971	1.94763	3.51642	1.43716	2.71875	2.82727	2.70706	1.9534	2.23798	3.93088	3.76752	3.64221	2.46249	1.3634	3.08456	3.94363
4.41034	2.78278	1.59204	3.44983	2.55579	2.64261	3.9462	2.0484	3.28894	2.20773	2.61609	1.72235	1.64615	4.51434	2.68088	4.03918	3.09845	2.63074	4.01688	2.44089	3.43112	2.58041	3.24588	2.88904	3.9418	3.32471	2.28455	3.72922	1.30481	2.82272	3.18915	2.78186	2.0636	2.32645	4.64569	3.77676	3.30185	2.08078	2.00296	3.25882	4.08368
3.67151	2.50723	2.45074	4.40201	3.41992	3.02429	3.34427	2.45694	3.55646	2.25632	3.90887	1.9361	2.10638	3.98672	3.36414	3.83466	3.42712	3.1301	3.87781	2.86841	2.82837	3.15347	3.26553	2.86862	4.38367	3.82581	2.5441	3.67163	2.51938	3.13248	4.01746	3.49362	2.86166	2.73218	4.23401	4.23422	3.1189	2.20935	2.86755	3.24612	4.1362
3.55637	2.43756	2.69843	4.35437	3.77222	3.05066	3.30466	3.04974	3.51056	2.89639	4.04999	1.8692	3.63458	4.33591	4.2392	3.83835	3.77344	3.51105	4.36685	3.48788	3.72971	3.86548	3.67938	3.99216	4.04364	3.79758	3.1329	3.79755	3.08078	3.69608	4.22845	3.98309	3.20898	2.50598	4.15546	4.46323	2.90555	3.0206	3.43811	3.11026	3.91611
3.7377	2.76892	2.75629	3.89987	3.40729	3.09073	3.62433	3.02194	3.22427	3.27881	3.93564	1.57974	3.80353	4.10208	4.29993	3.26865	4.00275	3.00217	4.2648	3.57666	3.79126	3.26443	3.37048	3.84476	3.80746	3.76401	3.32828	3.71069	3.45761	3.64932	4.49203	3.68942	3.73172	2.48389	3.82407	4.90646	2.89325	3.85968	3.28717	2.97192	4.24289
3.27679	2.34845	2.8782	3.46237	3.41815	1.98141	3.35571	3.07925	2.68423	3.12155	3.62622	1.72873	3.01877	3.57526	3.88443	2.77725	3.50546	3.38174	3.93362	3.00906	3.39523	3.20047	1.78296	3.01358	3.06165	3.2933	2.31741	2.87332	3.33206	3.08896	4.3222	3.79495	4.15808	1.77716	3.34967	4.36807	2.07968	3.22891	3.33572	2.1857	3.78522
3.18124	2.22482	3.55606	2.75751	3.41885	2.44785	3.73309	2.29443	2.7782	2.04904	3.41339	1.93549	2.40912	3.62994	3.62744	1.89816	3.75568	3.52167	3.84702	3.18954	3.49103	3.39078	1.08432	3.45068	2.55066	3.13486	2.39935	2.79178	2.78021	3.1824	4.18533	3.61667	3.56323	0.927704	2.603	4.2276	2.31219	3.03775	3.57486	2.33984	3.2438
3.71039	1.90848	3.50656	3.15555	3.71671	3.48175	2.45874	3.21942	3.55859	2.24551	3.3866	1.6217	3.09921	2.99081	3.52734	2.46567	5.15811	3.61624	4.14679	4.05865	4.39651	4.11273	2.25992	4.12827	2.99435	3.51019	3.10773	3.25732	3.51556	3.53729	4.70212	3.71625	3.84473	1.39191	3.02945	4.81082	2.98331	2.32535	3.00562	2.07663	2.50558
2.59598	1.51273	3.34036	2.69507	3.98785	4.44656	3.61865	3.65747	3.76654	3.39935	4.07367	2.06659	2.78818	4.43152	3.67969	2.733	4.2431	3.90179	4.52142	3.86084	5.47354	4.97235	2.61661	4.09198	2.73395	3.32306	3.1051	4.01047	4.30811	3.03882	5.21664	4.76871	4.27081	3.58582	3.15558	5.62134	3.16226	2.39197	3.66977	3.00546	2.53165
4.29419	2.61722	4.91772	3.77957	4.61758	5.44241	4.94943	4.95151	5.22159	3.81277	4.25949	3.25247	3.4566	4.41052	5.14755	4.38065	4.90698	5.3902	5.69543	5.44635	6.49628	6.18549	3.0527	5.043	4.27469	4.63315	3.99826	4.63354	4.99707	3.85327	5.84787	5.70239	4.77872	4.46808	4.75415	6.10284	3.39001	4.12405	4.80789	4.08612	3.92938
4.79404	3.55994	4.63956	4.97183	4.63745	5.76163	5.67459	5.81689	5.67978	5.33344	3.72623	3.52704	4.34155	5.1795	5.96243	5.05594	4.54053	5.93561	6.40076	6.09946	6.67252	6.12396	3.75955	5.27231	5.55927	4.74365	4.69589	5.26987	5.86996	5.17947	6.32648	5.57989	5.36835	4.57983	4.86182	5.54733	3.92026	4.39667	5.30823	5.42194	4.54156
4.12747	3.73792	3.79883	4.30069	4.13101	5.46176	5.21786	4.8696	3.62839	5.08701	3.77478	3.31717	4.48273	4.63525	4.93533	4.74463	4.28967	6.00317	6.06586	5.74646	5.82123	5.76602	4.14975	4.69534	5.02902	4.79419	4.27496	5.23972	4.37473	5.50842	6.15863	4.89725	5.22397	3.96262	5.00684	5.45236	4.88522	3.85745	3.96158	5.12839	5.49509
2.05441	1.24387	2.64291	1.85382	1.83975	4.63446	4.43774	3.16318	1.9137	3.19727	3.52441	3.00067	3.65482	2.98535	2.55466	4.63242	4.16385	5.60403	5.92896	5.37531	4.25394	5.74078	3.74078	3.66296	4.22076	4.63739	3.73889	4.81586	3.70837	5.68661	5.08878	5.52603	4.5773	4.30804	4.65726	5.08017	4.18677	3.75522	4.86127	5.01276	6.14389
1.78928	0.794434	2.99371	1.99286	1.66837	4.35388	3.48065	2.70215	2.74997	3.44061	3.20087	2.1929	4.21933	2.5318	2.61505	4.42068	2.96313	4.69873	5.06784	4.59985	4.31738	5.42645	3.44424	3.33594	4.28467	3.72238	3.29398	3.89343	3.14966	5.43192	4.38477	4.25256	4.18179	4.56537	3.9089	3.48785	4.17471	3.83566	4.52518	4.93103	6.02649
2.59912	0.515411	3.69281	3.0737	2.02487	4.04538	3.58862	2.32919	3.2648	4.06122	2.98373	2.23767	4.48486	2.78632	3.09674	3.54034	2.69907	4.88126	4.78036	4.35349	4.49097	4.73062	3.28857	3.22906	4.26334	3.19632	3.29208	4.28192	3.02798	5.20941	4.38846	4.36658	3.51135	4.36606	4.13568	2.73978	3.61795	3.61084	4.33765	4.90799	5.53271
2.40829	0.806122	3.59708	3.75287	2.30862	4.18378	3.89166	3.14938	2.95007	4.1972	2.30594	2.87698	4.02206	3.64648	3.2728	4.22769	2.44431	4.46655	4.63565	4.35739	3.97678	4.2886	3.79315	3.53595	4.03354	3.37369	4.02606	4.16019	3.77475	5.04849	3.9296	4.2572	2.9523	4.37045	4.19473	2.54236	3.78824	3.32663	3.70557	4.30173	4.73917
2.63986	1.1087	3.89569	3.50333	2.73505	4.0777	3.52502	2.84955	3.02603	3.69675	1.75287	3.00165	4.0018	3.72519	3.49026	4.16699	1.96494	4.22336	3.98746	4.49219	2.38681	3.76312	3.48935	3.45712	3.65555	3.25244	4.11371	3.95312	3.68658	4.71384	2.9639	4.30746	2.62894	4.02139	4.68701	2.52362	4.13858	3.09747	3.45728	4.67349	3.84042
2.74203	1.92026	2.73141	3.22119	2.31631	3.35382	3.08548	2.08752	2.73444	3.5336	1.55386	2.81815	3.04053	2.8324	3.12531	3.1817	2.60379	3.21481	3.63504	3.47308	1.93799	2.16089	3.18225	2.33975	3.14645	3.004	3.40137	3.91037	3.35696	4.12497	3.57315	4.16837	1.94345	2.93912	4.53467	2.12051	2.58206	3.33206	2.44894	3.89078	2.90048
2.31036	2.59406	2.70398	2.90271	2.47818	3.19614	2.48132	1.81149	1.88431	3.28799	1.68927	2.40793	3.24817	2.62961	2.30847	4.22797	2.9696	2.77939	2.9776	3.08572	2.61169	1.83286	2.98642	2.27762	3.34152	2.76819	3.29117	3.10059	2.90079	4.28296	2.73553	3.22928	1.43344	2.7229	3.87897	2.00259	2.2478	3.19919	2.44458	2.85043	2.78857
1.70316	2.80374	2.76105	3.31229	2.46991	3.53131	3.5062	2.58029	1.59375	3.47119	2.14612	2.45734	2.94336	3.65726	2.2663	5.10861	3.53067	2.85245	3.25604	3.7269	3.75308	1.75504	4.35922	2.77005	3.18298	3.13486	3.4549	3.77438	3.17834	4.29324	3.65524	3.93442	0.507568	2.36298	4.66003	2.38837	2.04086	2.6972	2.19388	3.15186	3.38647
1.40164	3.18158	2.99228	3.48737	3.34656	3.46533	3.19705	2.74905	2.01709	3.70651	2.38522	2.57532	3.53729	3.59494	3.25571	5.82675	3.29318	4.06729	4.02319	5.16251	4.31702	2.6496	4.8479	3.00415	3.60706	2.57855	3.67169	4.28333	2.50458	4.73035	4.07172	4.34833	3.13644	2.83762	5.10812	2.63797	2.76178	3.36871	2.603	3.37942	3.75638
2.78784	4.43021	3.85855	4.1871	4.4422	4.70508	4.54993	4.17752	2.82486	5.0759	3.69617	3.94641	4.371	4.68192	4.56497	5.05627	5.3367	4.72015	5.02753	6.51163	5.50308	3.37335	5.20166	4.41568	4.32129	3.42657	4.46048	4.88773	3.51544	5.19724	4.95224	4.98865	4.0585	4.26984	5.89163	3.10596	3.52908	4.51971	4.08182	4.52878	5.14255
3.30649	4.56561	4.64551	3.98465	5.37762	5.29596	5.02145	5.40338	4.14212	4.95114	4.01587	4.67355	4.98456	4.74014	4.47787	4.72824	5.93719	5.74078	5.0928	6.35623	5.64972	3.95471	5.96219	5.27649	4.84375	4.31018	5.05167	5.64545	3.5994	5.91119	4.94339	5.54663	4.29706	4.89566	5.65643	4.00446	4.54517	5.00449	5.56454	4.90579	5.37268
1.38229	3.89246	4.03345	3.85303	4.21268	4.35291	5.04645	5.16241	3.70935	3.76077	3.06067	4.69522	3.64792	3.42105	3.5845	4.56912	4.75653	5.76517	4.01865	5.47409	5.24243	4.00232	5.94162	5.11627	4.24667	2.94992	5.35309	5.10602	3.17963	5.64395	5.2312	5.4559	3.12506	5.39581	4.23618	4.00653	5.05466	4.94296	5.35156	3.31064	5.49466
0.72818	3.36548	2.5271	3.43036	2.22	3.0546	3.93991	3.36578	2.11731	2.82187	3.33554	3.79971	3.29794	1.32233	2.64148	2.75357	3.784	5.85263	3.55588	3.79138	4.03564	3.81027	5.49261	5.05643	2.99915	2.74435	4.88358	3.59665	2.25534	4.62808	4.17618	4.78613	3.14563	5.2446	2.67123	3.75577	5.18893	4.19901	5.26917	4.16925	4.79514
0.0903015	3.29843	3.05035	3.09827	2.75485	1.71402	3.28632	3.30557	0.953705	2.68396	1.61154	4.58929	2.03995	1.2413	2.63495	2.453	4.15567	5.00964	2.39923	2.98697	3.20551	3.6485	5.0264	5.00275	2.37271	3.31625	4.24863	3.51956	2.52347	4.64001	3.67654	4.4931	2.70331	5.04242	1.28403	3.31216	5.25128	4.18579	5.00436	4.31842	4.74756
0.626282	3.67209	3.84537	2.37311	2.96716	2.26523	2.62271	3.46997	1.75162	2.41556	2.26126	4.38351	2.3978	1.53745	2.97998	1.57782	3.34552	4.8411	2.02942	4.08908	3.51718	3.47833	4.7475	4.8873	2.7486	3.50909	4.21753	3.1846	3.11038	4.67923	3.14981	3.7662	3.16058	5.25385	1.99011	2.73624	4.19775	4.05765	5.77457	4.61639	3.29599
1.15625	3.62857	4.04602	2.29694	2.97458	2.70148	2.87228	3.69226	2.73407	1.99905	2.35788	4.40436	3.10281	1.67252	3.61295	1.91815	4.20483	4.67142	2.72668	4.13348	3.69748	4.3692	3.78955	4.21921	2.89108	3.42606	4.11279	3.65967	3.36224	4.1947	2.99905	2.92892	2.83261	5.0257	2.69165	3.63556	4.07321	3.8638	4.73322	4.18515	3.17664
2.02969	3.5217	3.46799	2.45898	3.27188	3.26443	3.06805	3.38824	2.99274	1.47839	2.62189	4.46002	3.27835	2.02017	3.59998	2.08398	4.12485	3.4671	3.2247	2.93668	3.2594	4.03973	2.92191	4.01144	2.9585	3.12851	4.13892	3.14224	3.29559	3.39853	3.51379	2.35248	3.34521	5.24228	2.47317	4.06961	3.603	3.63553	4.62646	3.67758	2.89816
2.45499	3.36075	3.11771	2.19763	2.75226	3.12106	2.31406	2.65421	2.77945	1.29291	2.72656	3.83063	3.27222	1.9299	3.03821	2.47562	3.3688	2.5979	3.091	2.49551	1.73685	3.72183	1.65591	2.97238	2.42896	2.50983	3.77191	3.05408	3.22641	3.16492	3.72955	2.04898	2.85779	5.34305	2.16321	3.37173	3.43341	2.13406	4.26669	2.94421	3.24942
2.82425	2.80554	2.94128	2.21616	2.91739	2.73383	2.21313	2.20132	3.08548	1.58255	2.64661	3.37012	2.54388	1.26099	3.64899	2.617	3.05417	3.23141	3.39047	2.44983	1.14694	3.35034	1.51465	3.22534	2.61612	2.26135	3.02979	2.72278	3.38303	3.61462	3.07471	0.938293	2.56686	4.42813	2.21417	2.95831	3.06	1.97946	3.41684	2.1904	3.98575
3.31204	2.70441	3.31207	2.46497	3.06082	2.87772	2.91333	2.10751	3.48782	1.65729	2.04099	3.7713	2.77264	1.4848	4.00226	3.12039	3.02322	3.13406	4.22369	3.88562	1.59817	3.49881	1.64621	3.83206	2.94452	2.68292	3.40585	2.65195	4.02075	2.56699	3.63696	1.32504	1.94348	5.13333	2.18549	2.17111	2.1395	1.94559	2.86429	2.81802	4.10294
2.59796	2.56375	3.65387	3.18985	3.47211	3.8071	3.19281	2.88635	4.07452	1.93689	2.97571	3.61908	2.79187	2.30811	4.51315	3.0004	3.81088	3.35593	4.92984	4.43185	2.58847	3.81641	1.81006	3.59012	2.92474	2.64893	3.86166	1.82941	4.01575	3.79843	4.22876	2.71683	2.72113	5.51788	2.13077	2.62659	2.6265	1.9129	3.10361	3.19015	5.33765
3.8266	3.80792	3.92419	4.39392	4.24557	4.94763	4.3707	4.16266	5.25494	3.46759	4.10904	3.64951	4.11124	3.15747	4.67178	3.58459	5.07452	4.67395	5.99081	5.86124	2.94397	5.37689	3.3942	4.35074	3.6394	3.69504	5.31329	3.27762	5.11292	4.46881	5.26489	4.23547	3.2569	6.46927	2.99008	3.74792	3.5607	3.17316	4.74536	3.97989	5.10376
4.08698	4.57547	4.68097	4.09384	5.05191	5.9483	4.65378	5.15543	5.49811	3.54047	3.91162	3.64136	4.8215	3.01947	4.72607	4.71301	5.32928	5.6536	6.55396	6.52289	3.6481	5.50998	4.46271	4.57236	4.09644	5.11551	5.83871	4.0286	4.76761	4.85132	5.65991	4.67792	4.07281	5.19617	3.76608	3.31604	5.0484	4.11328	5.07736	4.04041	5.33109
4.00867	4.21249	4.52386	3.66171	4.78668	6.25589	3.5816	4.47308	4.25128	2.64911	3.79034	3.75488	3.62741	1.53503	4.18466	4.73288	4.3259	5.46439	5.48163	5.67932	3.68542	4.35046	4.46063	3.37631	3.66287	4.66574	4.14734	3.66473	2.88721	5.25195	5.30795	4.79507	5.05002	3.50198	3.2962	3.15543	4.96365	4.19736	4.83109	4.54492	5.24496
3.04263	2.37903	3.3642	3.02997	3.91837	5.8743	3.15195	3.81067	3.63074	2.4653	3.27502	2.70215	2.35849	0.682129	4.5903	3.86862	2.59473	4.58466	4.29605	3.94156	3.03946	2.99338	4.58817	2.64096	3.01315	3.31515	2.30151	2.45026	1.81839	4.91812	4.88425	4.5986	4.13306	1.95032	3.00726	2.17142	4.60934	4.54642	3.65781	4.0047	4.10577
1.94025	1.64285	2.61465	3.18838	3.62183	4.9534	3.2977	3.75427	3.23471	1.9776	2.69568	2.03546	2.97644	1.37112	4.04672	3.87851	2.46536	3.60001	3.51526	2.54129	2.24725	3.5228	3.97705	2.85754	3.30289	2.93823	2.03076	1.32175	2.49139	4.21786	4.65961	4.21048	3.28552	1.81918	2.63132	1.46103	4.11371	3.59128	3.59317	3.99399	3.88849
2.49292	2.2554	2.45651	3.25031	4.34879	4.82529	2.94421	4.74707	2.96481	2.18805	2.86627	2.31641	3.49509	1.52798	3.88562	3.34625	3.45016	3.53076	3.16766	2.16776	2.40866	3.14954	3.63004	2.45258	3.392	3.08493	2.65207	2.7558	2.86066	4.44952	3.20825	3.99496	3.79001	2.22198	2.50247	1.8241	3.7764	3.84406	3.56815	3.19992	3.06723
2.81162	2.92175	2.49719	3.41898	3.9325	4.17804	2.84259	4.81674	2.51849	2.96243	3.56625	3.27652	3.41766	2.67871	3.61145	3.63129	3.7583	3.73602	2.90936	2.56696	3.4278	3.12842	3.4642	2.61081	3.58292	3.58493	3.284	3.0463	2.9762	4.39056	2.66501	3.31808	4.54288	2.34354	2.98022	2.99887	3.45044	4.13388	2.86548	2.88873	2.88168
2.96002	2.92056	2.36353	3.24231	3.24768	3.58194	3.11017	4.11389	2.26273	3.09863	3.73105	3.44498	3.05405	3.42117	2.45654	3.50922	3.21973	3.7919	2.37164	2.66452	2.97635	3.54187	3.42319	2.92578	3.74777	3.81262	3.31284	3.32678	3.10849	3.81445	2.52444	3.13544	4.56427	2.36758	3.20245	3.36896	3.15399	3.82904	2.42947	2.44485	2.90045
2.94388	3.38626	1.97574	2.65256	3.0376	2.38046	2.82111	3.47867	1.9534	2.67245	3.2345	3.5173	2.51846	3.29883	2.60834	2.75589	3.30344	3.99124	2.29099	1.59335	2.78192	2.63162	2.89716	2.34439	3.59796	3.55048	2.77219	2.84088	3.05985	3.89969	2.35846	2.8952	4.34439	2.08698	2.71341	3.86899	2.41708	3.48874	2.45093	2.7677	2.54611
2.24655	2.76587	1.99115	2.72922	2.07654	1.87933	2.31641	3.01343	1.74133	1.72421	3.12399	3.06229	1.70288	3.10037	2.29987	3.03931	3.09775	3.49997	2.23892	1.05762	3.15161	1.94589	2.95633	2.50626	3.01361	2.98596	3.3219	3.24722	2.78534	3.14233	1.22455	1.89709	4.08871	1.99246	2.67966	3.60657	1.98001	2.22128	2.23672	3.00488	2.93662
2.48605	2.16702	2.92017	2.72006	2.51602	2.03366	2.04071	2.93811	1.83871	1.71033	2.46555	3.24615	2.21271	3.62006	2.64603	2.67474	3.60953	4.12769	2.83316	1.40228	3.94296	1.89362	2.95996	2.35391	3.17441	3.19635	2.405	3.38495	3.31662	3.63202	0.859406	2.28085	5.32562	2.4248	1.85461	2.9678	1.76495	2.14597	2.823	4.29266	4.36313
2.60883	3.27298	2.79276	3.26752	3.21603	3.49307	2.51743	4.00888	2.26752	2.27478	3.33411	3.237	2.46039	4.34457	2.93488	3.25076	5.173	5.2428	3.80698	1.9136	3.87225	2.29752	2.72534	2.35477	3.23505	3.54245	2.08801	2.96716	4.22134	3.64478	2.94501	1.4556	4.87775	2.42978	1.47284	3.14566	2.96973	2.24188	2.89355	4.25479	5.74484
3.8002	3.85187	4.53793	4.20792	4.84061	4.99875	3.28067	5.06918	3.3815	3.23715	3.63086	4.04135	4.22122	3.71942	4.68234	4.66895	5.71976	6.34085	5.38742	2.28922	4.17859	3.30576	3.33246	3.75162	3.89816	4.31458	3.19275	3.97589	5.06253	4.43066	4.1568	2.99411	5.24249	2.99503	3.19974	2.72421	3.6207	3.60236	4.76752	4.66028	6.86386
4.73712	4.42917	5.36539	4.89169	5.57919	6.25204	3.78171	5.35471	3.54407	3.21802	3.9953	4.35837	5.13403	2.87372	5.10641	4.70456	6.33276	6.61902	4.98401	2.47668	4.1048	3.59003	3.29211	4.46936	4.56458	4.80484	4.01013	4.48312	4.84329	4.52802	3.89719	2.8551	4.23322	3.53864	3.50449	3.40009	4.3754	4.58826	4.16992	5.41647	5.4837
4.24735	3.13599	4.91245	5.13763	5.66232	6.69354	3.8154	3.33017	3.11017	3.26987	3.63608	3.28824	4.77359	2.59287	5.35959	3.62753	5.78967	5.22476	4.86478	2.2067	3.08231	4.06763	2.26761	3.33517	4.86957	3.94092	5.01868	4.34528	3.10034	3.51385	3.00903	3.49655	3.51385	3.3967	4.2413	2.91031	4.53201	5.42529	3.22745	5.11499	4.75333
2.87595	2.63748	3.88651	4.09686	5.21353	6.98135	2.75134	2.4679	1.58752	1.94296	2.07013	0.570312	3.45898	1.51376	4.07535	2.44586	5.54297	3.49948	4.38577	1.60583	2.0715	4.58597	1.51019	1.82584	4.70233	3.47101	4.49103	3.98383	1.59427	3.0383	1.11142	3.91763	2.74359	2.87244	3.87915	3.11813	4.37204	4.99149	2.03387	3.48367	3.24063
3.05664	2.04208	3.88431	3.16376	4.76053	6.17776	2.44189	2.66293	1.7796	2.38522	2.01678	0.895081	2.94382	2.34128	2.81778	1.43115	3.5014	2.75006	3.48114	1.67935	1.66071	3.83667	0.882446	1.5668	4.26801	2.51813	4.10669	3.73367	1.48212	2.32996	1.79822	2.92212	2.50388	3.46927	3.76993	3.28949	3.27344	4.70181	1.17017	3.18625	3.17258
3.97449	2.1008	2.75204	2.87949	3.88898	4.6759	3.21121	2.67163	1.62482	3.10858	2.57208	1.93115	3.13007	2.41724	2.55121	1.81793	3.24893	3.61694	2.28839	2.00812	1.74777	3.42404	0.692535	1.63956	4.2778	2.44388	3.69928	3.24637	2.06125	2.42624	2.23761	4.0752	2.11081	2.82568	3.11459	3.29129	3.0838	4.48578	0.791931	3.01486	3.15326
3.98218	2.43314	2.58698	3.07758	3.07507	3.9006	3.88809	1.3913	2.38675	3.51846	3.23523	2.64142	3.72269	2.62518	2.96857	2.81125	3.71661	3.80255	3.15396	3.25183	2.30054	3.19052	1.0206	2.25073	4.28473	3.19382	3.5881	3.33713	2.17148	2.4711	2.45123	4.5882	2.90982	3.04688	3.08633	3.43607	3.27432	3.37421	1.0675	3.2467	3.52454
3.39978	2.65689	3.21347	2.8082	2.40698	2.67532	3.53729	1.36978	2.92029	3.53906	3.44806	2.75952	4.05527	2.34915	2.94107	3.17343	3.93741	2.83795	2.95306	3.05518	2.66989	3.6618	1.81354	2.77551	3.82736	2.94876	3.71371	2.57516	2.70218	2.60779	3.15768	4.97006	2.39252	3.41962	3.07748	2.88058	3.87469	2.58142	1.86536	2.76035	4.16159
2.59586	2.60498	2.58163	2.77328	1.13409	2.02432	2.71585	1.29047	2.6062	3.42825	2.61575	2.59409	3.41458	2.45547	2.76715	2.49231	2.94766	2.21402	2.03189	3.2955	1.69431	3.05609	1.905	2.01752	3.54498	3.31396	3.52365	2.05371	3.35443	2.35034	2.59723	4.27563	2.05594	2.51437	2.90576	2.57245	3.03445	1.91833	2.71539	1.09512	3.51718
2.38144	2.65948	3.26974	2.37158	1.83218	1.15524	3.02872	1.53909	2.52228	3.04272	2.58453	1.68933	3.23486	2.53491	2.17401	2.34082	2.96664	2.19351	0.97287	3.30835	1.49451	2.69479	1.82846	1.98349	3.30173	2.97885	3.71521	2.52679	3.35678	1.37787	2.01337	4.27155	2.39108	2.86444	3.10941	2.61768	2.69009	1.79123	3.46216	1.45383	3.02441
2.25037	2.77637	1.50485	3.07584	2.32098	1.80783	3.4924	1.8071	1.61722	2.68491	3.17957	1.86768	4.02066	2.91916	2.38629	3.18246	3.25644	2.87671	1.01566	4.46603	1.67636	3.60986	2.30118	2.74417	3.5231	3.02792	3.3136	2.43494	3.80389	0.949371	1.76102	4.85507	2.14523	1.96469	1.64246	1.97385	2.67688	2.67783	3.59958	3.08881	2.78708
2.73026	3.47687	2.6825	3.55566	2.89716	1.59848	3.79568	2.27292	2.39911	3.3009	3.27994	2.57944	4.47217	3.46814	3.26746	4.07059	4.35974	4.22507	2.08832	4.63678	1.7467	3.14496	2.33267	2.81299	3.99396	2.25162	3.92303	3.55814	3.94315	2.7467	2.28265	5.35388	2.37543	2.21317	2.52667	2.59387	2.11505	2.63116	4.21039	4.3324	4.00696
3.25806	4.68243	3.45074	4.46664	4.5249	2.99609	4.65021	3.20642	3.70648	3.88907	4.31406	4.12585	4.65649	4.70117	4.41547	4.85663	4.91986	5.49384	2.31354	5.14667	3.51477	3.40036	2.83179	3.83093	5.07138	2.42139	4.39374	4.23862	5.20447	3.80185	3.77451	5.02121	2.4769	3.48248	3.30328	4.43423	3.52609	3.73248	4.46381	5.45261	4.43976
3.73328	5.05359	4.04861	4.99329	4.93481	4.41306	5.05576	2.29892	4.47098	4.0708	4.70148	4.00809	4.11273	4.82431	4.55634	5.91058	5.20761	5.5694	3.41299	5.38892	4.89285	3.68326	3.87619	4.65393	6.01605	1.62808	3.95215	3.64227	5.80423	3.51147	3.96597	4.21988	2.79288	3.57208	3.93726	5.18234	4.5477	3.53555	4.76736	5.74573	5.0723
3.58044	3.98712	3.95667	4.75534	5.11694	4.67307	4.90189	2.69733	4.03247	4.46356	3.53964	2.24765	4.01239	4.70648	3.63022	4.4939	4.14679	4.87827	2.80688	3.99509	4.76266	3.27405	3.28094	3.09921	4.45038	1.46948	4.13464	3.87152	5.63809	2.8147	4.21027	4.03409	2.25278	3.38162	3.94754	4.95477	4.38306	3.03601	4.61508	5.17038	4.5777
3.46661	2.60291	2.6452	4.5524	4.10761	1.75156	3.63373	1.10956	3.8374	3.58917	1.85391	1.33246	2.95172	3.59335	1.78162	2.16748	2.87787	3.66061	1.95486	2.58228	4.60352	3.04523	2.00647	1.70404	3.03006	2.1167	2.578	3.84448	4.48761	2.3894	4.78122	3.42545	1.24011	2.46292	3.04108	3.47955	4.0853	3.58337	3.83401	5.07281	3.77902
2.1088	1.28751	1.91687	4.6041	3.5672	1.27069	2.66434	0.219299	3.52988	3.05777	1.89407	1.13681	1.22061	3.06464	1.73373	1.91415	1.81927	3.02698	1.59171	2.75699	3.8782	2.22723	1.35153	1.57828	2.59604	1.91245	1.37738	4.10489	3.42932	3.06311	4.78845	1.94077	1.46167	2.43924	2.20114	3.76221	3.66586	3.00018	3.46228	4.23663	4.59152
2.29486	1.65088	2.3187	3.61069	3.4595	2.37442	2.41537	0.819214	3.53491	3.13184	2.61557	1.69	1.20587	3.21124	2.9036	1.74683	2.51288	2.38577	2.5032	3.21036	3.95081	1.1319	1.60504	1.93088	2.49362	2.26181	2.30722	3.67691	2.81415	2.82687	4.76849	1.09622	1.8222	2.44537	2.76785	4.01852	3.85559	2.28094	2.45163	3.76984	4.65631
2.15244	1.832	2.72379	3.26843	3.74161	2.91943	2.29926	1.78357	3.4216	3.93314	3.29114	2.7746	1.88287	3.06757	3.08957	2.61246	2.43341	2.52057	3.07565	3.09308	3.90399	2.25452	2.00214	3.17868	2.97888	2.58771	2.79727	3.26471	2.41357	3.073	4.55569	1.4718	2.67346	2.70377	2.62198	4.26654	3.07971	2.06512	2.9075	3.82062	3.86398
1.83945	2.58908	2.74487	3.03387	3.25772	3.34863	2.09198	2.56097	3.51974	3.03827	2.79852	3.20505	1.83328	3.41107	2.86917	2.88181	1.95944	2.39725	3.11401	3.07251	3.35855	2.40381	2.71454	3.74704	2.66321	3.14594	3.2063	3.53964	2.39105	3.62354	4.99094	1.78983	3.35022	2.47797	3.00583	4.31085	3.3154	1.76587	2.9722	3.44476	3.06207
1.63422	2.30704	2.25507	2.52475	2.54413	3.10037	1.23514	1.93222	2.58215	3.15863	2.56421	3.17987	2.24631	3.04477	2.69727	2.75656	1.60901	1.36859	2.72458	2.28329	2.36569	2.14694	2.26102	3.07635	2.42105	2.94138	2.70056	3.61304	1.55881	3.15146	4.42236	1.2771	2.72699	2.49316	2.55817	3.88324	2.82764	2.58578	1.88824	2.87717	2.36786
1.73254	2.47317	1.65256	2.18213	2.02707	2.96127	1.47	1.51175	1.83752	1.69025	1.72733	3.61615	2.44843	2.33551	2.66998	2.35999	2.4512	1.07632	3.1481	1.67151	2.04315	2.24823	2.21787	2.65952	2.53711	2.83575	2.51508	2.84073	0.514221	2.6189	3.98099	1.7345	2.51166	2.72333	2.16129	3.24661	2.49628	3.31512	1.90878	2.00775	1.29031
2.4194	2.00778	2.2345	2.46649	1.82458	2.69434	1.7933	1.18308	2.24243	2.20572	2.45776	4.22055	2.8215	2.57129	2.50677	4.10031	3.14948	1.32401	3.24506	1.362	2.84439	2.224	2.96042	3.42679	2.80927	3.74048	2.93723	2.78485	0.791351	1.51624	4.52118	2.34656	1.69696	2.95432	2.07434	2.40869	2.79861	4.14127	3.72708	2.06079	1.71124
2.76822	2.89142	2.5033	3.20425	2.65768	3.42966	2.23578	1.92529	3.12527	2.51871	2.31216	4.33896	3.58585	2.86627	3.4581	4.9559	4.13141	1.31863	3.9072	1.51193	2.96527	2.67075	2.56268	3.30399	2.20197	3.72217	3.80389	3.47421	2.59805	1.63638	5.47787	1.63821	1.67761	3.13464	2.05069	3.01791	3.67032	4.51178	4.58023	3.26935	2.80768
3.95944	3.56155	3.517	4.44833	3.49948	3.87683	3.48941	3.18521	3.54263	3.33844	3.80594	4.56561	4.85516	4.13297	4.49109	4.60797	5.40384	2.33917	4.75406	3.39438	4.28534	3.10043	3.48074	4.22821	2.97693	4.77026	4.00015	3.79895	3.93668	2.9581	5.7991	2.1481	2.81619	3.41159	3.65546	3.96765	4.66116	4.2916	5.7818	3.52374	4.41306
4.47144	3.45972	4.52969	5.17209	4.9043	4.66129	4.16922	3.29163	3.96963	4.81546	5.05975	4.15939	5.52393	5.24957	4.79337	5.65936	6.40576	2.60388	5.77142	4.52585	5.38504	3.67459	4.40491	5.08261	2.91995	5.53415	4.12961	4.97635	4.15683	4.41766	5.86673	2.72351	2.83401	3.64865	5.01788	5.24142	4.18015	3.76535	5.95221	5.16629	4.55881
3.84564	3.1366	4.22491	4.47617	5.09247	3.74054	4.2832	3.08612	4.13382	4.9068	4.46826	2.71942	5.91168	4.8941	3.61542	5.13541	6.13171	2.09302	4.43192	3.81955	5.36957	3.28891	4.07697	3.78622	2.75778	4.5509	5.11139	4.38254	4.09738	5.01212	6.03619	2.35629	3.25327	2.23148	5.04031	5.78186	4.3175	2.95779	5.02225	4.76804	4.76938
2.97546	2.72	2.72073	3.68655	3.23737	2.56219	3.93875	3.28516	1.78775	2.96994	3.06729	1.5354	5.66907	3.20801	2.76978	4.25525	4.87894	2.79816	3.39279	3.0397	4.77014	2.44046	2.25803	3.13495	1.77554	4.1756	4.11951	2.57724	4.13812	5.01392	5.52872	0.849304	4.40195	2.04877	5.1149	5.24945	2.91049	2.25577	3.38733	3.51624	4.02365
2.43454	1.52014	2.51346	3.09079	1.77591	1.88571	3.49072	2.84406	1.26309	2.7565	3.02203	1.09695	4.85318	2.67786	2.18268	3.66656	3.07932	2.68298	3.46017	2.91965	2.84695	2.24707	1.55808	3.11429	2.56775	3.87381	3.71835	2.06882	4.28485	5.15372	4.15475	0.539062	4.19449	0.951752	4.23499	5.44897	2.92603	1.71097	3.13373	2.91995	3.78448
2.66046	1.035	2.6485	2.51968	2.08469	1.53055	3.21487	2.84796	1.53314	3.67215	3.69955	1.54544	3.92145	3.65063	2.21753	4.35611	2.79166	2.21167	3.82745	2.92004	2.42032	2.88919	2.20233	3.12994	3.48593	3.8927	3.62314	1.51602	3.61984	5.0463	3.15762	0.712799	3.6478	1.34436	4.37991	5.23578	3.04971	0.800293	2.90121	2.85934	3.87238
2.38278	2.47012	3.32361	2.82608	3.19897	1.41776	3.34802	2.86807	2.59442	3.07645	3.83493	2.3331	3.86826	4.06174	3.30161	3.4736	3.08429	2.76517	4.05905	3.1207	3.06534	3.71408	2.82059	3.79385	3.64667	3.55948	3.43341	1.23517	3.45132	4.80164	3.18341	2.34583	3.5159	1.99942	4.04456	4.22156	2.87216	1.74872	2.92975	2.90533	4.10977
2.58191	3.09079	3.17206	3.28235	2.9169	1.17859	3.21707	3.21851	2.98621	2.95883	3.87848	2.32269	3.43808	3.16647	3.63925	2.58673	3.14886	2.74512	3.32837	2.84381	2.08145	3.82877	3.19305	3.47107	3.89771	3.00775	3.47726	1.60022	3.26627	4.42459	2.22382	3.1442	3.63037	2.54904	4.03384	3.43875	2.65073	2.02606	3.14001	2.38144	4.20648
2.40579	2.75317	2.50455	2.68137	2.76862	1.2052	2.42566	2.76678	2.34595	2.35675	3.06699	2.66693	2.80121	2.16406	3.43091	2.20871	1.74664	2.33658	1.83569	2.62561	1.90683	2.79385	3.25037	2.81458	3.47345	3.08505	4.08118	1.30045	2.43576	4.58102	1.41611	2.80057	3.26154	2.11511	3.69403	2.21475	3.38086	1.33704	2.36383	1.60309	2.6835
2.47964	1.96371	2.3681	1.51376	2.52658	0.724792	1.97021	2.98434	2.38263	1.13223	3.36658	2.82581	1.87567	2.64679	3.27524	1.98068	0.944214	2.90787	1.76309	2.62167	1.6879	2.13852	2.70129	2.82324	3.69	2.62207	3.01035	0.601837	1.58804	3.76797	1.77774	2.40106	3.21463	1.97339	2.87927	2.10672	3.30112	1.78488	1.93915	1.94354	2.31012
1.96158	2.75589	1.9678	1.88284	3.06488	1.19125	2.03439	2.76004	2.79474	1.4137	3.99548	3.11887	2.52768	2.78299	4.52036	3.02795	1.08548	3.77078	1.85013	3.05344	2.53278	2.78186	3.29712	3.3382	3.88162	2.67636	3.21249	0.749146	0.936829	5.11655	2.66287	1.20779	2.08047	1.53711	2.05377	2.68683	4.31329	3.6138	2.65515	2.30353	2.87817
2.66046	2.86514	3.15234	2.41397	3.77661	1.9483	1.44553	3.17194	2.23947	2.34958	4.63556	3.62534	2.66449	3.06897	5.03128	4.22995	2.59164	3.82614	1.6207	3.17355	2.32108	2.98245	3.53183	2.10641	4.21866	4.26953	4.10349	1.88742	1.30331	4.62677	2.21268	1.55804	2.67725	2.50687	2.522	2.63864	4.5448	3.96787	3.2374	2.4339	2.72205
3.55658	4.5029	4.54254	3.00668	5.12976	3.18332	2.80942	3.64532	3.43262	3.36069	4.90875	4.89182	4.18207	4.26022	5.98212	5.38364	2.8735	4.45993	3.04724	4.00037	3.18683	3.76758	4.56277	3.39621	4.8027	4.74463	4.70834	3.40338	3.00732	5.45554	3.16232	2.98206	3.7879	2.64621	3.60126	3.94604	4.42505	5.27936	3.64938	4.4133	4.57925
4.50342	5.50418	4.84482	4.73685	5.51944	3.5524	3.21243	3.99326	4.77402	4.01889	4.94928	5.06503	4.73593	5.25845	6.43878	5.66763	3.67624	4.59076	3.52664	4.29605	4.75348	5.21625	5.53909	3.84537	4.69821	4.87604	5.34555	2.79202	3.76309	5.03906	2.63507	3.65759	3.57864	3.85342	4.30121	3.96588	4.75134	4.45816	4.70093	4.6825	4.77786
4.53024	3.83688	3.75394	4.82349	5.00812	3.28091	2.52347	4.61853	5.46573	3.04022	5.16705	4.10574	3.69684	4.97647	5.8085	4.68332	3.00348	3.72504	3.86389	2.83279	3.81973	4.25235	4.43167	4.06171	4.73575	3.88031	4.36517	2.18893	3.3782	3.60953	2.86935	3.78204	2.45972	3.7554	4.23392	4.13745	5.20953	2.68481	4.03799	4.39722	3.35889
3.86011	1.6275	2.77087	4.87976	4.32025	2.22031	1.96884	2.88251	5.18903	1.75311	4.80878	4.66827	1.77518	3.40537	4.11838	3.38504	2.37476	2.29236	4.66046	2.13324	1.836	3.85037	4.17596	3.53375	5.45267	3.06619	2.75702	2.0415	3.02322	2.04468	3.12915	4.04138	1.82291	3.40683	2.4173	2.74619	5.35138	1.99786	2.92807	2.3862	2.55768
2.79559	0.840454	2.02615	3.76016	3.62582	1.95358	2.009	2.33118	4.98584	1.58664	4.31845	3.7438	1.91788	3.26718	4.05478	2.90656	2.9317	1.93625	4.15247	1.03555	0.605225	3.57275	3.90701	3.26276	4.13611	2.31271	2.76288	1.96747	1.85654	1.53442	2.15817	4.34637	1.08673	1.88763	2.3609	1.95901	4.54065	2.38327	3.01971	3.33884	1.92285
2.94547	0.931458	1.522	4.39444	2.65674	1.91437	1.5249	2.17346	4.88953	2.07739	3.57275	3.4827	2.42621	3.06641	4.04974	2.54169	2.92075	2.65018	3.86377	1.08224	0.958862	3.83029	3.09888	3.52734	4.20709	2.83957	1.77808	1.20657	2.5665	1.87497	2.02905	3.76688	0.894135	1.54025	2.17407	1.99237	3.54587	2.16376	3.35727	3.01022	2.28567
3.38843	1.87415	2.48846	4.41913	2.03055	2.39078	2.1535	3.27148	4.43225	2.76407	3.39056	3.51892	3.1232	3.52094	3.27158	2.92542	3.92972	3.46991	3.9729	1.50574	1.45239	4.20117	3.31271	3.39343	3.90482	3.00793	2.03271	1.70456	3.90402	2.00418	1.92609	3.97739	1.54178	2.33542	2.29825	1.98926	3.30368	2.93112	3.0881	3.80301	3.32401
2.74619	2.61618	2.47269	4.13376	1.71725	2.51898	2.52399	3.64221	3.98315	3.29288	2.8172	3.22705	3.03931	3.31122	2.54465	2.97919	3.13361	3.29834	3.6369	2.04919	1.92831	4.33099	3.18744	3.75229	2.90646	3.72064	2.26459	2.75876	4.58459	2.01859	3.2937	3.3652	2.21848	3.32758	2.46188	2.07947	2.39578	3.19238	2.19351	3.95099	3.31162
2.1846	2.0871	2.34555	3.39069	1.70486	2.12274	2.61658	3.38376	2.91751	2.59274	2.55304	2.78213	2.85489	2.70227	2.27655	1.20755	2.5964	2.45065	2.76208	2.00934	1.96408	3.93127	2.61383	3.12781	2.40125	4.05103	1.98886	2.53455	4.96954	1.76413	2.17935	3.01364	1.77863	3.31857	2.19073	2.72818	2.06049	2.87848	1.83221	2.88791	2.55078
1.69519	2.25909	1.6051	2.4758	1.33987	2.13223	2.99152	2.94952	1.55161	3.04492	2.70361	2.85349	2.55023	2.33603	2.64417	0.684235	2.79764	1.81659	2.62942	1.39877	2.2142	2.922	2.8074	3.63608	2.34354	3.0072	0.883301	1.95282	4.02078	1.84534	2.46799	3.72794	2.00253	3.16888	2.26538	3.01611	2.06287	2.06921	1.22675	2.96716	2.6376
2.7128	2.23407	1.69156	2.93741	1.34503	1.61392	2.75754	2.74445	2.75644	4.52884	2.88358	2.53046	3.02371	3.64136	3.83066	1.29355	3.36334	1.90561	2.4975	2.76672	2.25305	3.51974	2.96768	3.81042	3.2933	3.51785	0.760986	2.13068	4.80869	1.97791	1.79013	2.78537	1.78839	2.30789	2.31415	3.80939	3.42755	2.54013	1.6821	2.72781	2.81076
3.19888	3.38348	2.21106	3.22583	2.19186	2.10037	3.43573	3.1604	3.25516	4.15582	2.75626	2.9559	3.02216	5.14536	4.02783	1.40955	3.53354	2.74063	3.04794	2.10532	2.29599	4.0975	1.88937	3.5462	3.07022	3.74652	2.77405	2.33206	5.07831	2.1684	1.7099	3.45972	1.93066	2.33072	2.99207	4.48032	4.6261	3.55862	2.43509	3.12335	3.51605
4.14276	4.93881	2.77921	4.45502	3.34244	3.26593	2.67471	4.33923	4.13651	4.08136	4.52817	4.48859	4.44702	5.93317	5.64783	2.22803	4.34183	3.89429	3.73026	3.07816	3.13986	4.94107	3.10056	4.30835	4.07379	4.19965	3.90732	3.74066	5.11765	2.46039	2.94644	3.96841	2.50937	3.04666	4.31824	4.59906	5.98834	4.2128	4.09509	5.10922	4.65125
4.26962	5.54108	3.78796	5.04059	3.58914	3.74826	3.49582	4.4082	4.56506	3.46292	5.07129	5.2551	4.76633	5.94754	5.30618	2.53842	4.4942	5.55197	4.29504	4.02344	4.38348	5.99823	3.54471	3.8638	4.07989	4.75583	3.83817	4.54227	4.8114	2.35223	2.66574	5.04938	4.3703	4.36642	3.32742	4.56491	5.17871	4.71863	3.91193	5.25079	5.22314
3.42932	3.69302	2.59744	4.49057	3.46118	4.11649	3.30145	3.68567	4.48712	3.22943	4.69275	4.56055	3.49902	5.061	3.74698	2.58765	3.48233	5.74207	4.13922	3.40454	4.78152	5.81998	3.86682	2.88544	3.60126	4.82761	3.46579	4.52951	3.81686	2.81845	2.59369	5.08508	4.48227	3.31589	2.66006	4.17615	4.65097	4.75726	2.98694	5.07202	4.05212
1.28293	2.4104	1.36523	2.90619	2.39764	4.51459	1.89487	1.67255	3.73853	2.73129	4.7453	3.45767	4.15985	3.6525	2.26071	2.89514	2.34714	5.83282	2.63898	2.1983	3.83597	5.03381	4.11676	1.78583	2.26974	4.8573	2.05313	3.88763	2.53314	1.56949	1.80649	4.10101	2.34537	3.08121	1.56339	2.71301	2.99884	5.14774	1.56631	3.58264	3.21292
0.971252	2.17429	1.07635	3.28165	2.49133	4.94302	1.33804	1.09024	3.7077	3.07578	3.8139	3.33807	4.18024	1.89468	1.31943	2.26404	2.0119	4.47549	2.28265	2.04642	2.98386	3.39435	3.98016	1.7482	1.84085	3.68896	1.85962	3.43188	1.79358	2.00305	2.29193	4.00525	2.60773	2.28058	1.44489	2.86987	1.98273	4.55069	1.55414	3.32462	3.27026
1.32657	2.49072	2.33066	2.99182	2.76831	3.53778	2.03754	1.7402	3.59619	2.8569	3.54233	3.97656	2.65427	2.28067	1.1911	2.23627	2.43784	5.13474	1.7388	2.84036	3.12961	3.1553	4.01852	1.14035	2.15436	3.19388	2.65665	3.96356	1.42154	1.97293	2.76001	4.07037	2.68301	2.88605	1.92206	2.33624	1.55905	3.83463	1.03372	3.11322	3.71286
1.91074	3.01013	3.63083	2.45395	3.14822	3.81085	2.58224	2.4726	3.62189	3.25244	3.30701	3.73465	3.2941	2.9328	1.10428	3.3291	3.10516	4.3584	2.59241	3.51514	3.5061	3.72253	4.02408	1.88611	2.51804	2.4581	2.84171	4.29749	1.91156	2.34921	3.38416	3.56052	3.20837	2.69214	1.97934	2.45981	2.12491	3.6282	2.00739	3.58371	3.80923
1.81326	3.1301	3.30746	2.25122	3.04892	3.71539	2.90005	2.78836	3.52686	2.64154	2.95264	2.7702	3.59222	1.86603	1.57004	3.19995	2.88528	3.89935	2.42737	3.15149	3.25211	3.07108	3.81354	2.12933	3.18774	2.48727	3.78983	4.66809	1.98575	3.62067	3.08829	2.67355	3.24655	2.81137	2.25125	2.84906	2.6778	2.73325	3.15103	3.33414	3.75146
1.83426	2.61621	2.47534	1.51004	2.47748	2.97461	2.51517	2.49121	2.53766	2.52856	2.2366	2.38611	2.91937	1.6347	0.878296	2.67511	2.09088	3.46619	2.21805	2.87061	3.01526	2.91544	3.08865	2.75162	3.45441	1.76859	3.25998	4.79721	1.10208	3.12543	2.71356	2.00909	2.64816	2.66254	2.06445	1.68015	2.1196	2.50876	2.53302	3.0549	3.31006
1.55704	1.89349	1.49725	1.203	1.97153	2.92474	2.289	1.61752	3.1376	2.81769	2.66406	2.75116	2.97336	2.04745	0.342896	2.92072	1.25134	3.12384	2.11472	2.91385	2.72079	2.44922	3.38733	2.71033	2.91486	0.63089	1.87793	4.28836	1.89725	2.73849	3.10226	2.06812	2.22159	2.46902	3.03915	2.04959	1.53845	1.47894	2.76126	3.03964	3.23227
1.99969	2.73053	2.63263	1.5567	1.94528	2.3425	2.16211	1.58023	3.71472	2.44617	1.97742	2.88879	3.66541	2.99765	1.06143	3.84174	1.52151	2.7088	1.98114	2.33008	2.9946	2.61777	3.33383	3.56345	3.04486	0.241821	2.51843	4.71542	1.87756	2.07742	2.14679	1.56201	2.63281	2.30884	4.15045	3.36887	1.58438	2.37811	2.83899	2.65585	3.76138
2.24918	2.4061	2.06387	2.02902	1.82526	2.86325	2.97513	2.61554	4.54279	3.28693	2.78717	3.26083	4.73358	4.24783	2.05124	3.53397	1.96286	3.09741	2.52612	2.88086	3.94598	1.86429	2.77628	3.68365	3.35739	2.19754	2.50461	4.3002	2.04904	2.87558	2.68921	2.33569	1.92981	3.16583	4.67673	4.87314	2.53656	2.33426	3.32162	3.89798	5.03186
3.56699	3.65121	2.85532	3.55685	3.34418	2.56815	3.62802	3.91772	4.30304	4.7421	4.18213	4.22562	5.85306	4.9119	1.71756	4.22586	3.27264	4.01086	3.37912	3.5878	4.59467	3.58759	3.97769	4.724	3.95169	3.50403	3.34232	4.69586	2.04318	3.54956	3.44769	3.1366	3.55939	4.71594	4.54877	5.93735	2.46719	3.88327	4.89294	5.12057	5.38803
3.55573	4.83783	3.67734	4.67709	3.73868	2.6062	4.67694	4.31775	4.11243	5.31998	4.18665	4.84686	5.99777	5.89178	1.98196	5.07053	4.74249	4.6077	4.298	5.34222	5.27078	4.75464	3.89069	4.57465	3.48257	3.41513	4.29764	4.00616	1.54761	3.42679	3.91275	4.15988	5.05481	4.87888	4.57956	5.28098	3.21881	4.20715	4.73901	4.96365	5.58908
2.97635	5.23434	3.85571	4.04446	4.14334	2.35214	4.88083	3.2345	3.49078	4.62201	4.57874	5.19186	4.94635	5.83319	1.6048	5.1145	4.814	4.42834	4.27893	4.74609	3.66348	5.22589	2.16626	3.93051	3.02725	2.60312	4.68826	3.95151	1.39087	3.47476	3.10303	3.74435	5.60223	4.10007	4.46628	3.99689	2.53345	4.13397	2.58456	4.93726	5.65311
2.16583	3.9845	4.19135	2.41327	2.34964	1.33102	4.90625	1.72656	3.43936	3.60089	2.20367	3.63486	4.78946	4.79428	1.03418	3.94214	3.77328	2.63422	4.79562	3.42044	3.315	4.49707	2.73422	1.86041	1.35678	1.54349	3.36978	3.07651	1.55975	2.76437	2.75458	3.76663	5.72748	3.979	3.02399	2.70636	1.69077	3.5672	1.17752	3.41699	5.02115
1.72742	3.36679	3.74591	2.22623	3.3569	0.563751	4.67429	1.63162	2.43631	3.15982	1.18509	3.16711	4.0582	4.18811	0.981598	3.93472	3.11191	2.43262	4.41211	3.63284	2.09055	3.87765	1.91324	1.11108	0.478516	1.70602	2.84232	1.19147	0.992279	3.00339	3.12573	3.74741	5.05981	2.51831	2.42963	2.08124	1.36343	2.67004	1.30176	3.18002	4.78024
1.74005	3.26712	2.66028	2.32123	3.45923	0.10556	4.26324	2.13016	3.09924	3.46909	1.76404	2.55359	3.95599	3.88882	1.25754	3.87729	3.0968	1.80469	3.91019	4.11005	1.88016	3.51913	2.6445	1.80914	1.10471	1.90054	3.08365	1.46948	1.07077	2.58231	4.0307	3.69708	4.89307	1.75946	2.25461	2.29761	1.57739	2.62616	2.18149	2.80685	4.72125
2.36652	3.84091	2.10889	2.59735	3.74118	1.30411	4.19891	3.12302	3.11606	3.39377	2.87573	3.08313	3.61053	3.75449	2.51675	3.77371	3.1918	3.15579	3.69528	4.1525	2.81891	3.55969	3.02164	2.94537	1.55585	2.17578	2.85748	1.62534	1.8591	3.32922	3.41153	3.77963	4.21683	1.96747	2.42648	3.05615	2.21848	3.40338	2.56674	2.64911	3.86533
